# Supplementary material for: SARS-CoV-2 Genomic Surveillance in Brazil: A Systematic Review with Scientometric Analysis
Source: Viruses. 2022 Dec 5;14(12):2715. doi: 10.3390/v14122715 (PMC9784312; doi:10.3390/v14122715)
Supplement: Supplementary file 1 [file viruses-14-02715-s001.zip]

Archive with 2 entries (2 files):
- SupplementaryMaterial_S1.pdf
- SupplementaryMaterial_S2.xlsx
